# Supplementary material for: Comparing Ictal Cardiac Autonomic Changes in Patients with Frontal Lobe Epilepsy and Temporal Lobe Epilepsy by Ultra-Short-Term Heart Rate Variability Analysis
Source: Medicina (Kaunas). 2021 Jun 28;57(7):666. doi: 10.3390/medicina57070666 (PMC8304923; doi:10.3390/medicina57070666)
Supplement: Supplementary file 1 [file medicina-57-00666-s001.zip]

Archive with 1 entries (1 files):
- medicina-1266743-supplementary.pdf
